# Supplementary material for: A Plasmodium falciparum MORC protein complex modulates epigenetic control of gene expression through interaction with heterochromatin
Source: eLife. 2024 Oct 16;12:RP92201. doi: 10.7554/eLife.92201 (PMC11483127; doi:10.7554/eLife.92201)
Supplement: Figure 1—figure supplement 1—source data 2. [file elife-92201-fig1-figsupp1-data2.zip]

Archive with 1 entries (1 files):
- Figure 1-figure supplement 1A-Source Data 2 Raw Unedited SDA-PAGE Gel.JPG
